# Supplementary material for: Studies on the Synthesis Process of Plant-Derived Ursodeoxycholic Acid Intermediates
Source: Molecules. 2025 Mar 25;30(7):1454. doi: 10.3390/molecules30071454 (PMC11990328; doi:10.3390/molecules30071454)
Supplement: Supplementary file 1 [file molecules-30-01454-s001.zip]

Archive with 1 entries (1 files):
- molecules-3537092-supplementary.pdf
